# Supplementary material for: ﻿Assembly and comparative analysis of the complete mitochondrial genome of Daedaleopsissinensis (Polyporaceae, Basidiomycota), contributing to understanding fungal evolution and ecological functions
Source: IMA Fungus. 2025 Feb 17;16:e141288. doi: 10.3897/imafungus.16.141288 (PMC11882022; doi:10.3897/imafungus.16.141288)
Supplement: Supplementary material 1 — Supplementary tables [file imafungus-16-e141288-s001.xlsx]

## Sheet: Table S1
Table S1 Species information and GenBank accession numbers used for the phylogenetic analysis in this study
ID	Item	Phylum	Order	Family	Accession number	Genome size (bp)	GC content (%)	AT-skew	GC-skew	Number of rRNA	Number of tRNA	Number of intron
Abisp	Agaricus bisporus	Basidiomycota	Agaricales	Agaricaceae	JX271275	135005	29.1	0.0113617	0.00879093	2	35	32
Lamet	Laccaria amethystina	Basidiomycota	Agaricales	Hydnangiaceae	NC_042772	65156	23.4	0.00725218	0.0254593	2	25	6
Lbico	Laccaria bicolor	Basidiomycota	Agaricales	Hydnangiaceae	NC_042773	95304	28.3	-0.00890034	-0.0124481	2	25	8
Hruss	Hygrophorus russula	Basidiomycota	Agaricales	Hygrophoraceae	NC_039589	55769	19.1	-0.0121508	0.0681413	2	26	3
Lshim	Lyophyllum shimeji	Basidiomycota	Agaricales	Lyophyllaceae	NC_038224	73678	27.9	0.0187585	0.00864833	2	26	7
Ldeca	Lyophyllum decastes	Basidiomycota	Agaricales	Lyophyllaceae	NC_038223	50643	22.3	-0.0229143	-0.0258002	2	26	0
Mrore	Moniliophthora roreri	Basidiomycota	Agaricales	Marasmiaceae	NC_015400	93722	27.6	-0.0175733	0.0237911	2	26	13
Mpern	Moniliophthora perniciosa	Basidiomycota	Agaricales	Marasmiaceae	NC_005927	109103	31.9	-0.0248412	0.00681211	2	26	13
Ledod	Lentinula edodes	Basidiomycota	Agaricales	Omphalotaceae	NC_018365	121394	30.7	0.0146092	0.0206874	1	26	14
Fvelu	Flammulina velutipes	Basidiomycota	Agaricales	Physalacriaceae	JF799107	88395	16.5	-0.0234374	0.0749453	2	26	8
Asina	Armillaria sinapina	Basidiomycota	Agaricales	Physalacriaceae	NC_042229	103563	28.5	0.012344	0.0301162	2	25	18
Dtabe	Desarmillaria tabescens	Basidiomycota	Agaricales	Physalacriaceae	NC_042769	93439	29.3	0.00702222	0.0272265	2	26	15
Asoli	Armillaria solidipes	Basidiomycota	Agaricales	Physalacriaceae	NC_042231	122167	29.2	0.0099978	0.0259201	2	26	25
Abore	Armillaria borealis	Basidiomycota	Agaricales	Physalacriaceae	NC_042230	116433	29.3	0.0196574	0.0286134	2	26	26
Pplat	Pleurotus platypus	Basidiomycota	Agaricales	Pleurotaceae	NC_036999	73807	26.8	-0.0057183	0.00566515	3	24	8
Postr	Pleurotus ostreatus	Basidiomycota	Agaricales	Pleurotaceae	NC_009905	73242	26.4	-0.00192807	0.0162677	2	24	8
Peryn	Pleurotus eryngii	Basidiomycota	Agaricales	Pleurotaceae	NC_033533	72650	26.3	-0.00134444	0.0274403	1	24	1
Pcitr	Pleurotus citrinopileatus	Basidiomycota	Agaricales	Pleurotaceae	NC_036998	60694	29	-0.0124121	0.00255813	2	24	3
Scomm	Schizophyllum commune	Basidiomycota	Agaricales	Schizophyllaceae	NC_003049	49704	21.9	-0.012256	0.0254003	2	27	0
Tmats	Tricholoma matsutake	Basidiomycota	Agaricales	Tricholomataceae	NC_028135	76037	20.7	0.0223026	0.0728544	2	28	10
Gfron	Grifola frondosa	Basidiomycota	Polyporales	Grifolaceae	MW324678	197486	24.7	0.00357637	-0.0384552	0	26	52
Rmicr	Rigidoporus microporus	Basidiomycota	Polyporales	Meripilaceae	NC_085261	54710	29.4	-0.0144162	0.0146208	2	27	3
Pradi	Phlebia radiata	Basidiomycota	Polyporales	Meruliaceae	NC_020148	156348	31.2	0.00313165	0.0164352	2	28	28
Pfiss	Pappia fissilis	Basidiomycota	Polyporales	Meruliaceae	NC_084369	163380	26	-4.95942e-05	0.00462286	2	26	36
Wcoco	Wolfiporia cocos	Basidiomycota	Polyporales	Phaeolaceae	NC_050681	135686	34.9	-0.00654261	0.0122513	2	28	45
Pcarn	Phanerochaete carnosa	Basidiomycota	Polyporales	Phanerochaetaceae	NC_057606	206427	30.8	-0.00546915	0.0220979	2	28	46
Psord	Phanerochaete sordida	Basidiomycota	Polyporales	Phanerochaetaceae	LC707859	129567	28.9	-0.0100173	0.0207877	2	26	28
Dsine	Daedaleopsis sinensis	Basidiomycota	Polyporales	Polyporaceae	NC_085747	69155	25	-0.0234398	-0.0338337	2	26	12
Dniti	Daedaleopsis nitida	Basidiomycota	Polyporales	Polyporaceae	NC_087776	99386	25.3	-0.00280142	0.0387461	2	26	28
Dconf	Daedaleopsis confragosa	Basidiomycota	Polyporales	Polyporaceae	NC_084114	79245	25.2	0.00677909	0.0311356	2	26	17
Gmere	Ganoderma meredithae	Basidiomycota	Polyporales	Polyporaceae	NC_026782	78447	26.1	0.00333097	0.0411587	2	29	16
Gling	Ganoderma lingzhi	Basidiomycota	Polyporales	Polyporaceae	OR286997	60459	26.6	0.00205172	0.0571216	2	26	11
Gluci	Ganoderma lucidum	Basidiomycota	Polyporales	Polyporaceae	OM808911	56178	26.3	0.00338295	0.0570502	2	26	9
Gsine	Ganoderma sinensis	Basidiomycota	Polyporales	Polyporaceae	OP453745	71945	26.1	0.0136688	0.063333	2	27	19
Gpseu	Ganoderma pseudoferreum	Basidiomycota	Polyporales	Polyporaceae	PP778499	40719	26.4	-0.0115433	0.0397394	2	22	2
Gleuc	Ganoderma leucocontextum	Basidiomycota	Polyporales	Polyporaceae	PP212909	95616	26.8	-0.0164422	-0.0550111	2	26	23
Gwebe	Ganoderma weberianum	Basidiomycota	Polyporales	Polyporaceae	NC_085596	92672	26.3	0.0197078	0.0703208	2	26	24
Gappl	Ganoderma applanatum	Basidiomycota	Polyporales	Polyporaceae	NC_027188	119803	26.7	0.018813	0.0459641	2	25	30
Gsich	Ganoderma sichuanense	Basidiomycota	Polyporales	Polyporaceae	NC_060423	61315	26.4	0.00372176	0.0552087	2	26	10
Gsuba	Ganoderma subamboinense	Basidiomycota	Polyporales	Polyporaceae	NC_060422	73416	26.4	0.00886069	0.0486129	2	26	18
Gcali	Ganoderma calidophilum	Basidiomycota	Polyporales	Polyporaceae	NC_037938	124588	25.4	0.0152531	0.0628294	2	25	27
Gtsug	Ganoderma tsugae	Basidiomycota	Polyporales	Polyporaceae	NC_037936	92511	26.7	0.0206236	0.0495218	2	25	22
Gresi	Ganoderma resinaceum-	Basidiomycota	Polyporales	Polyporaceae	P780022	67458	25.7	-0.00169475	0.0519563	2	27	13
Gflex	Ganoderma flexipes	Basidiomycota	Polyporales	Polyporaceae	NC_068513	107774	25	0.0162986	0.0493534	0	23	21
Gmult	Ganoderma multipileum	Basidiomycota	Polyporales	Polyporaceae	NC_061293	67340	25.8	-0.00388311	0.0377445	2	28	11
Tmeye	Trametes meyenii	Basidiomycota	Polyporales	Polyporaceae	NC_086790	59455	23.9	-0.00532585	0.0532244	2	27	8
Tmaxi	Trametes maxima	Basidiomycota	Polyporales	Polyporaceae	NC_086789	60067	24.2	0.000680496	-0.0485116	2	27	8
Tgibb	Trametes gibbosa	Basidiomycota	Polyporales	Polyporaceae	NC_086788	47937	25.9	-0.00625211	0.01585	2	25	7
Tvers	Trametes versicolor	Basidiomycota	Polyporales	Polyporaceae	PP212918	58232	25.9	-0.000115802	0.000199269	2	26	11
Tcing	Trametes cingulata	Basidiomycota	Polyporales	Polyporaceae	PP212914	66076	24.6	-0.0017057	0.080958	2	24	12
Tcocc	Trametes coccinea	Basidiomycota	Polyporales	Polyporaceae	NC_054272	99976	24.7	-0.000252307	0.0921325	2	27	30
Tvill	Trametes villosa	Basidiomycota	Polyporales	Polyporaceae	NC_059895	56885	25.5	-0.00665283	0.0131751	2	29	6
Thirs	Trametes hirsuta	Basidiomycota	Polyporales	Polyporaceae	NC_037239	59039	24.1	-0.00586831	0.0513289	2	26	8
Tbetu	Trametes betulina	Basidiomycota	Polyporales	Polyporaceae	NC_086787	61151	26.4	-0.00879336	0.0278588	2	26	10
Ffome	Fomes fomentarius	Basidiomycota	Polyporales	Polyporaceae	NC_086783	87967	26.4	-0.0188178	-0.0688287	2	28	34
Pfrax	Perenniporia fraxinea	Basidiomycota	Polyporales	Polyporaceae	NC_077589	115473	28.7	0.00729555	0.027014	2	26	18
Psuba	Perenniporia subacida	Basidiomycota	Polyporales	Polyporaceae	NC_086786	51453	24.1	-0.0155122	0.0157423	2	24	0
Dsqua	Dichomitus squalens	Basidiomycota	Polyporales	Polyporaceae	NC_086782	65621	27.8	-0.011181	0.0291454	2	26	7
Pepim	Porogramme epimiltina	Basidiomycota	Polyporales	Polyporaceae	NC_087901	51878	25.2	-0.031006	0.0451869	2	26	2
Lmenz	Leiotrametes menziesii	Basidiomycota	Polyporales	Polyporaceae	NC_086785	55822	27.3	-0.00392002	0.0599568	2	27	12
Llact	Leiotrametes lactinea	Basidiomycota	Polyporales	Polyporaceae	NC_086784	49474	25.9	0.0114535	-0.054358	2	27	10
Fpalu	Fomitopsis palustris	Basidiomycota	Polyporales	Fomitopsidaceae	AP017926	63479	24	0.0126467	0.0160708	2	26	7
Fdick	Fomitopsis dickinsii	Basidiomycota	Polyporales	Fomitopsidaceae	NC_084113	65940	23.8	-0.00322491	0.00547561	2	25	13
Scris	Sparassis crispa	Basidiomycota	Polyporales	Sparassidaceae	MN722635	139253	26.5	-0.000527406	0.0290519	2	27	26
Tcamp	Taiwanofungus camphoratus	Basidiomycota	Polyporales	Taiwanofungaceae	NC_042771	114922	26	-0.00706784	0.0418549	2	27	20
Pmeib	Phakopsora meibomiae	Basidiomycota	Pucciniales	Phakopsoraceae	NC_014352	32520	34.9	0.102781	0.273481	2	24	2
Ppach	Phakopsora pachyrhizi	Basidiomycota	Pucciniales	Phakopsoraceae	NC_014344	31825	34.6	0.0818129	0.261253	2	24	5
Apsid	Austropuccinia psidii	Basidiomycota	Pucciniales	Sphaerophragmiaceae	NC_044121	93299	37.4	0.0871271	0.149702	2	23	15
Hirre	Heterobasidion irregulare	Basidiomycota	Russulales	Bondarzewiaceae	NC_024555	114193	22.8	0.00388973	0.014378	2	26	24
Hcora	Hericium coralloides	Basidiomycota	Russulales	Hericiaceae	NC_033903	72961	18	0.00758436	-0.00923594	2	26	0
Rsubn	Russula subnigricans	Basidiomycota	Russulales	Russulaceae	NC_045293	60949	21.1	-0.024157	0.03386	2	25	5
Rrose	Russula rosea	Basidiomycota	Russulales	Russulaceae	NC_063592	54177	22.3	0.0046348	0.0659286	2	24	9
Rgris	Russula griseocarnosa	Basidiomycota	Russulales	Russulaceae	NC_045229	60995	20.6	0.00890477	0.0732095	1	3	6
Rfoet	Russula foetens	Basidiomycota	Russulales	Russulaceae	NC_037775	58585	21.5	0.0011963	0.0843775	2	25	13
Rcomp	Russula compacta	Basidiomycota	Russulales	Russulaceae	NC_037773	69423	23.1	-0.0102649	0.0420902	2	27	9
Rlepi	Russula lepida	Basidiomycota	Russulales	Russulaceae	NC_037776	56008	22.4	-0.00489824	0.0527829	2	25	9
Rabie	Russula abietina	Basidiomycota	Russulales	Russulaceae	NC_037774	67683	21.5	0.00651527	0.0557728	2	27	8
Lvole	Lactarius volemus	Basidiomycota	Russulales	Russulaceae	NC_038054	38445	22.4	-0.0338977	0.0742459	2	25	1
Lpipe	Lactarius piperatus	Basidiomycota	Russulales	Russulaceae	NC_038056	60843	21.6	-0.0114238	0.0485512	2	26	8
Lhygr	Lactifluus hygrophoroides	Basidiomycota	Russulales	Russulaceae	NC_038206	48541	21	-0.0177762	0.0673219	2	24	4
Lhats	Lactarius hatsudake	Basidiomycota	Russulales	Russulaceae	NC_038205	46808	21.4	-0.00891014	0.0538215	2	26	4
Ldeli	Lactarius deliciosus	Basidiomycota	Russulales	Russulaceae	NC_038055	53895	21.5	-0.0165283	0.0536022	2	24	3
Rvire	Russula virescens	Basidiomycota	Russulales	Russulaceae	NC_037777	48512	21.3	-0.00832461	0.0655547	2	24	2
Horyz	Hannaella oryzae	Basidiomycota	Tremellales	Bulleribasidiaceae	NC_039747	26444	39	0.0368764	0.037734	2	23	5
Tfuci	Tremella fuciformis	Basidiomycota	Tremellales	Tremellaceae	NC_036422	35058	37.6	-0.0289345	-0.0296639	2	23	1
Agrac	Apiotrichum gracile	Basidiomycota	Trichosporonales	Trichosporonaceae	MZ439918	34648	31.3	-0.0215072	-0.0361557	2	25	2
Agams	Apiotrichum gamsii	Basidiomycota	Trichosporonales	Trichosporonaceae	MZ439919	38096	27	-0.00913932	0.0289208	2	23	7

## Sheet: Table S2
Table S2 Protein information encoded by the mitochondrial genome of Daedaleopsis sinensis
Group of gene	Name of gene	Length	Start codon	Stop codon	Amino acid
ATP synthase	atp6	774	ATG	TAA	258
	atp8	159	ATG	TAA	53
	atp9	222	ATG	TAA	74
Ubichinol cytochrome c reductase	cob	1023	ATG	TAA	341
Cytochrome c oxidase	cox1	1587	ATG	TAA	529
	cox2	756	ATG	TAA	252
	cox3	810	ATG	TAA	270
NADH dehydrogenase	nad1	1017	ATG	TAA	339
	nad2	1542	ATG	TAA	514
	nad3	366	ATG	TAA	122
	nad4	1452	ATG	TAA	484
	nad4L	267	ATG	TAA	89
	nad5	1986	ATG	TAA	662
	nad6	753	ATG	TAA	251
Ribosomal proteins (SSU)	rps3	1011	ATG	TAA	337
polymerase	dpo	429	ATG	TAA	143
Transfer RNAs	trnA-UGC	72	−	−	−
	trnC-GCA	73	−	−	−
	trnD-GUC	73	−	−	−
	trnE-UUC	71	−	−	−
	trnF-GAA	72	−	−	−
	trnG-UCC	72	−	−	−
	trnH-GUG	73	−	−	−
	trnI-GAU	71	−	−	−
	trnK-UUU	73	−	−	−
	trnL-UAA	84	−	−	−
	trnL-UAG	76	−	−	−
	trnM-CAU	72	−	−	−
	trnM-CAU	74	−	−	−
	trnM-CAU	72	−	−	−
	trnN-GUU	73	−	−	−
	trnP-UGG	75	−	−	−
	trnQ-UUG	74	−	−	−
	trnR-UCG	72	−	−	−
	trnR-UCU	71	−	−	−
	trnS-GCU	81	−	−	−
	trnS-GCU	81	−	−	−
	trnS-UGA	88	−	−	−
	trnT-UGU	73	−	−	−
	trnV-UAC	74	−	−	−
	trnW-CCA	74	−	−	−
	trnY-GUA	83	−	−	−

## Sheet: Table S3
Table S3 RSCU of the individual amino acid pairs of codons in the mitochondrial genome of Daedaleopsis sinensis
Amino Acid	RSCU
	Codon 1	Codon 2	Codon 3	Codon 4	Codon 5	Codon 6
Ala	GCU	GCA	GCC	GCG	−	−
	1.56	1.3	0.75	0.4	−	−
Arg	AGA	CGA	CGU	AGG	CGG	CGC
	2.67	0.56	0.63	1.55	0.68	0.2
Asn	AAU	AAC	−	−	−	−
	1.55	0.45	−	−	−	−
Asp	GAU	GAC	−	−	−	−
	1.48	0.52	−	−	−	−
Cys	UGU	UGC	−	−	−	−
	1.39	0.61	−	−	−	−
End	UAA	UAG	UGA	−	−	−
	1.92	0.74	0.35	−	−	−
Gln	CAA	CAG	−	−	−	−
	1.3	0.7	−	−	−	−
Glu	GAA	GAG	−	−	−	−
	1.46	0.54	−	−	−	−
Gly	GGU	GGC	GGA	GGG	−	−
	1.37	0.62	1.38	0.63	−	−
His	CAU	CAC	−	−	−	−
	1.43	0.57	−	−	−	−
Ile	AUU	AUC	AUA	−	−	−
	1.3	0.41	1.29	−	−	−
Leu	UUA	UUG	CUU	CUC	CUA	CUG
	2.56	0.72	0.97	0.35	1.02	0.38
Lys	AAA	AAG	−	−	−	−
	1.51	0.49	−	−	−	−
Met	AUG	−	−	−	−	−
	1	−	−	−	−	−
Phe	UUU	UUC	−	−	−	−
	1.53	0.47	−	−	−	−
Pro	CCU	CCC	CCA	CCG	−	−
	1.49	0.73	1.35	0.43	−	−
Ser	UCU	UCC	UCA	UCG	AGU	AGC
	1.59	0.68	1.1	0.33	1.53	0.77
Thr	ACU	ACC	ACA	ACG	−	−
	1.56	0.94	1.22	0.28	−	−
Trp	UGG	−	−	−	−	−
	1	−	−	−	−	−
Tyr	UAU	UAC	−	−	−	−
	1.49	0.51	−	−	−	−
Val	GUU	GUC	GUA	GUG	−	−
	1.41	0.44	1.66	0.49	−	−

## Sheet: Table S4
Table S4 SSRs in the mitochondrial genome of Daedaleopsis sinensis
SSR No.	SSR type	SSR	Size	Start	End
1	p1	A(15)	15	1297	1311
2	p1	A(10)	10	7229	7238
3	p1	T(10)	10	7597	7606
4	p3	TAT(5)	15	10360	10374
5	p1	T(14)	14	11038	11051
6	p1	T(10)	10	12015	12024
7	p2	AT(3)	6	12254	12265
8	p1	T(13)	13	12796	12808
9	p1	A(11)	11	14149	14159
10	p1	T(11)	11	15191	15201
11	p1	A(12)	12	15887	15898
12	p1	A(10)	10	15940	15949
13	p1	A(12)	12	30021	30032
14	p1	A(11)	11	31452	31462
15	p1	A(11)	11	31587	31597
16	p1	T(10)	10	31598	31607
17	p1	T(12)	12	33070	33081
18	p1	A(12)	12	33533	33544
19	p1	A(15)	15	36259	36273
20	p1	T(12)	12	40844	40855
21	p1	A(14)	14	44464	44477
22	p1	T(13)	13	44966	44978
23	p1	A(12)	12	45414	45425
24	p1	T(12)	12	46079	46090
25	p1	A(13)	13	46572	46584
26	p1	A(12)	12	47211	47222
27	p1	A(13)	13	48426	48438
28	p1	A(12)	12	48574	48585
29	p1	A(12)	12	48574	48585
30	p1	T(11)	11	50086	50096
31	p1	A(11)	11	57624	57634
32	p1	A(11)	11	57770	57780
33	p1	A(13)	13	58872	58884
34	p1	T(11)	11	61153	61163
35	p1	A(12)	12	62442	62453
36	p1	A(11)	11	62516	62526
37	p1	T(11)	11	62536	62546
38	p1	A(11)	11	65281	65291
39	p6	ACCTTG(4)	24	65914	65937
40	p1	A(10)	10	66151	66160
41	p1	T(14)	14	67702	67715

## Sheet: Table S5
Table S5 Data analysis of SSRs in the mitochondrial genome of Daedaleopsis sinensis
Motif type	Number of repeat													Total	Proportion (%)
	3	4	5	6	7	8	9	10	11	12	13	14	15
Monomeric	0	0	0	0	0	0	0	6	11	11	5	3	2	38	92.6829
Dimeric	1	0	0	0	0	0	0	0	0	0	0	0	0	1	2.43902
Trimeric	0	0	1	0	0	0	0	0	0	0	0	0	0	1	2.43902
Hexameric	0	1	0	0	0	0	0	0	0	0	0	0	0	1	2.43902
Total	1	1	1	0	0	0	0	6	11	11	5	3	2	41	100

## Sheet: Table S6
Table S6 Tandem repeats in the mitochondrial genome of Daedaleopsis sinensis
Index	Period size (bp)	Copy number	Consensus size (bp)	Percent match (%)	Percent indel	Score	A	C	G	T	Entropy (0-2)
11353−11395	23	1.9	22	90	4	68	46	16	0	37	1.47
18871−18905	18	1.9	18	88	0	52	45	17	14	22	1.84
29640−29686	24	2	24	84	8	62	29	4	4	61	1.34
41469−41502	15	2.2	16	89	5	52	41	5	0	52	1.25
54651−54684	17	2.1	16	94	5	59	55	8	0	35	1.31
65789−65834	18	2.5	19	75	10	51	54	4	0	41	1.2
65914−65944	6	5.2	6	92	0	53	16	32	16	35	1.91

## Sheet: Table S7
Table S7 Interspersed repeats in the mitochondrial genome of Daedaleopsis sinensis
Repeat length of the first part (bp)	Starting site of the first part	Matching direction	Repeat length of the second part	Starting site of the second part	Interval distance of repeat	E-value
251	41846	P	251	68904	0	1.03e-142
159	20655	F	159	21449	-3	4.47e-80
153	20669	F	153	21463	-3	1.63e-76
141	64088	F	141	67167	-1	7.32e-74
133	0	P	133	41713	-1	4.53e-69
127	31231	F	127	32605	0	4.65e-68
131	64702	F	131	67811	-3	1.79e-63
108	26837	P	108	39282	0	1.28e-56
93	64740	F	93	67849	-1	3.83e-45
99	53849	P	99	65190	-3	1.42e-44
85	53863	P	85	65190	0	8.99e-43
90	63982	F	90	67061	-2	3.16e-41
86	64694	F	86	67803	-3	6.21e-37
71	2265	F	71	26891	-2	5.4e-30
60	2276	F	60	26902	-1	1.82e-25
56	64173	F	56	67252	0	2.59e-25
64	20777	F	64	21571	-3	4.45e-24
52	64781	F	52	67890	0	6.63e-23
54	2265	P	54	39282	-1	6.71e-22
60	20785	F	60	21579	-3	9.35e-22
60	53796	P	60	65284	-3	9.35e-22
52	247	F	52	33548	-1	1.03e-20
49	53807	P	49	65284	-1	6.24e-19
45	12641	P	45	33258	0	1.09e-18
43	2276	P	43	39282	0	1.74e-17
51	31055	F	51	32414	-3	1.49e-16
39	260	F	39	33561	0	4.45e-15
38	65778	P	38	65778	0	1.78e-14
41	64031	F	41	67110	-1	3.42e-14
44	63694	F	44	66773	-2	3.7e-14
42	63845	F	42	66924	-2	5.39e-13
37	31024	F	37	32366	-2	4.27e-10
30	63857	F	30	66936	0	1.17e-09
36	9823	P	36	9823	-2	1.61e-09
33	13587	P	33	54624	-1	1.8e-09
38	64647	F	38	67760	-3	4.05e-09
32	41494	P	32	61732	-1	7e-09
33	64667	F	33	67780	-2	8.66e-08
30	26345	F	30	29594	-1	1.05e-07
30	61804	F	30	64825	-1	1.05e-07
35	31122	F	35	32487	-3	2.01e-07
35	52347	P	35	65752	-3	2.01e-07
32	35792	P	32	35792	-2	3.25e-07
33	12887	C	33	53076	-3	2.69e-06
30	13595	P	30	54619	-2	4.57e-06
30	20815	F	30	21609	-2	4.57e-06
31	1295	P	31	1295	-3	3.54e-05
31	21010	P	31	21010	-3	3.54e-05
30	15179	F	30	33058	-3	0.000128
30	64542	F	30	67654	-3	0.000128

## Sheet: Table S8
Table S8 Potential RNA editing sites in PCGs of the mitochondrial genome of Daedaleopsis sinensis
Gene	Number	Base position	Amino position	Codon change	Amino change	Left motif	Edited site	Right motif	Probability
atp6	1	38	13	CCU->CUU	Pro->Leu	TTTATCATTTGTAAATTCTC	C	TTTAGAACAATTTGAAGTTA	0.972
atp6	2	341	114	CCA->CUA	Pro->Leu	TAATTTAACAGGTAATATTC	C	ATATTCATTTACAATAACTA	0.998
atp6	3	365	122	UCU->UUU	Ser->Phe	TTCATTTACAATAACTACTT	C	TATAATAGTAAGTATAGGTT	0.902
atp8	4	83	28	UCU->UUU	Ser->Phe	TGTTTTAATTTATATTTTAT	C	TAAATATTTTTTACCTTTAT	0.928
cob	5	311	104	CCA->CUA	Pro->Leu	TAATTTATTAAGTGCTATAC	C	AGTCTTTGGACAAGATTTAG	0.904
cob	6	644	215	CCA->CUA	Pro->Leu	AGCAAATCCTATGCAAACAC	C	AGCTTCTATTGTACCGGAAT	0.959
cob	7	740	247	UCU->UUU	Ser->Phe	AGTTATTGCTATGTTTGGAT	C	TTTATTAATTTTATTAATAC	0.993
cob	8	950	317	CCG->CUG	Pro->Leu	ATGGTTCTTAGTTATTGTAC	C	GCTAACAGGATTAGCTGAAA	0.974
cox1	9	95	32	UCU->UUU	Ser->Phe	TATGATAGGTACAGCATTTT	C	TGTGTTAATTAGATTAGAAT	0.965
cox1	10	410	137	UCU->UUU	Ser->Phe	TCCTTTATCAGGTATCCAAT	C	TCACTCTGGTGCATCTGTAG	0.92
cox1	11	416	139	UCU->UUU	Ser->Phe	ATCAGGTATCCAATCTCACT	C	TGGTGCATCTGTAGATCTTG	0.959
cox1	12	1082	361	UCA->UUA	Ser->Leu	AGTAGTTTTAGCTAATGCTT	C	AATGGATATAGCATTACACG	0.942
cox1	13	1106	369	ACA->AUA	Thr->Ile	GGATATAGCATTACACGATA	C	ATACTATGTAGTAGCTCACT	0.942
cox1	14	1123	375	CAC->UAC	His->Tyr	ATACATACTATGTAGTAGCT	C	ACTTCCATTATGTATTATCA	0.953
cox2	15	665	222	UCU->UUU	Ser->Phe	TACTTTCTATGGTCAATGTT	C	TGAAATATGTGGTGTTTACC	0.92
cox3	16	41	14	CCC->UUU	Pro->Phe	AAATTTATTTCAAAATTTCC	C	ATTTCATTTAGTAACTATAT	0.94
nad1	17	235	79	CAA->UAA	Gln->End	AAGAAACAATCATACCCTCT	C	AATCTAATAAAGTATTATTT	0.959
nad1	18	698	233	UCA->UUA	Ser->Leu	TTTCTTTACTGAACATAGTT	C	AATTATTTTTGTATTCTTCT	0.901
nad1	19	833	278	UCA->UUA	Ser->Leu	TACTATATTAAATATTCAGT	C	AATAGTATTAGGCTTAAAAA	0.999
nad1	20	950	317	CCG->CUG	Pro->Leu	CTGTTGGTTAAATCTTTTAC	C	GGTCGTAGTGGCATTCATTA	0.985
nad2	21	50	17	UCA->UUA	Ser->Leu	AGTGGCAATAGCCCTTCCTT	C	AATCAATCAAAATATAAGAT	0.989
nad2	22	92	31	UCU->UUU	Ser->Phe	GATCTTATATGTAAGAATCT	C	TTCTATAATATTCATTTATG	0.91
nad2	23	1184	395	CCA->CUA	Pro->Leu	AGGTTTATTTTTTAATAATC	C	ACTATTAAGTTTAAGTTTAA	0.903
nad2	24	1427	476	UCA->UUA	Ser->Leu	AGATAATTTATCTTTAAGTT	C	ACTTCATAGTTTTATGATTT	0.912
nad3	25	35	12	CCU->CUU	Pro->Leu	AATGTTATTTATTTTTGTTC	C	TATTTTATCTGGAATTTTAT	0.927
nad3	26	227	76	CCU->CUU	Pro->Leu	AGAAATTCTTCTTCTTTTCC	C	TATTGCTGTTACTTTATATA	0.98
nad4	27	11	4	UCA->UUA	Ser->Leu	NNNNNNNNNNATGCTTGTAT	C	ATTGTTAATTGTGCCTTTAA	0.951
nad4	28	719	240	UCU->UUU	Ser->Phe	TGATAGTCCTTTAGCTGGTT	C	TATTTTACTAGCTGGAACTA	0.958
nad4	29	800	267	UCU->UUU	Ser->Phe	TAATTTATTACCTGATGCTT	C	TCATTATTTTGGTCCATTAG	0.974
nad4	30	1009	337	CCU->UCU	Pro->Ser	TAGCACATGGTTTTGTTTCT	C	CTGCTTTATTTATTTGTGTA	0.974
nad4	31	1119	373	UUC->UUU	Phe->Phe	CCTGTATTTACTATTTTATT	C	TTTATTTTTACTTTAGCTAA	0.927
nad4	32	1394	465	CCC->CCU	Pro->Pro	TATTTTATTAGGTATATTCC	C	TAATGTTATTTTAGACTCTC	0.927
nad4L	33	153	51	AUC->AUU	Ile->Ile	TTTAGTTTTGACGATGCTAT	C	GGACAAAATTTTAGTATCTT	0.917
nad5	34	164	55	UCU->UUU	Ser->Phe	TGAAGTAGGTTTATGTGGTT	C	TCCAGTATTAATTAATTTAA	0.962
nad5	35	848	283	UCG->UUG	Ser->Leu	TATTACTTTAGTAGGTGCTT	C	GACAGCTTTCTTTGCAGCTA	0.962
nad5	36	1136	379	UCU->UUU	Ser->Phe	TATGCTAGTTGGTACTTTAT	C	TTTATTAGCTACACCTTGGT	0.914
nad5	37	1349	450	GCU->GUU	Ala->Val	TTATTTACATTCACATGAAG	C	TAGTTTACAGGTAATAATAC	0.904
nad5	38	1475	492	CCU->CUU	Pro->Leu	AAATTCTATATTTATTCATC	C	TAATCATATTACTATGGTGG	0.946
nad5	39	1838	613	UCA->UUA	Ser->Leu	TGGGGTAATTACTACATATT	C	ACTATATATTACTTTAGGTT	0.995
nad6	40	68	23	UCU->UUU	Ser->Phe	TAGTGTTTTAGTTATTACTT	C	TAAAAATCCTGTAATAGCAG	0.907
nad6	41	183	61	GUC->GUU	Val->Val	TCTTACATCATAGTATATGT	C	GGAGCAATAGCTGTACTATT	0.907
nad6	42	260	87	UCA->UUA	Ser->Leu	AGATATTTTAGAAACAGGAT	C	ACAATATACTAAAAACTTAC	0.925
rps3	43	389	130	UCU->UUU	Ser->Phe	TATTTTATATGAATTTAATT	C	TAAAACTTTAAATACAAAAA	0.948

## Sheet: Table S9
Table S9 Amino acid changes in the potential RNA editing sites of PCGs in the mitochondrial genome of Daedaleopsis sinensis
Type	Codon change	Amino acid change	Number	Proportion (%)
Hydrophobic-Hydrophobic	AUC->AUU	Ile->Ile	1	37.2
	UUC->UUU	Phe->Phe	1
	CCU->CUU	Pro->Leu	1
	CCA->CUA	Pro->Leu	3
	CCG->CUG	Pro->Leu	2
	CCA->CUA	Pro->Leu	1
	CCU->CUU	Pro->Leu	3
	CCC->UUU	Pro->Phe	2
	GCU->GUU	Ala->Val	1
	GUC->GUU	Val->Val	1
Hydrophilic-Hydrophilic	CAC->UAC	His->Tyr	1	2.3
Hydrophobic-Hydrophilic	CCU->UCU	Pro->Ser	1	2.3
Hydrophilic-Hydrophobic	UCA->UUA	Ser->Leu	6	55.9
	UCG->UUG	Ser->Leu	1
	UCA->UUA	Ser->Leu	2
	UCU->UUU	Ser->Phe	14
	ACA->AUA	Thr->Ile	1
Hydrophilic-stop	CAA->UAA	Gln->End	1	2.3
Total	−	−	43	100
